# Supplementary material for: Systemic Lupus Erythematosus in Pregnancy
Source: Med Sci (Basel). 2025 Sep 4;13(3):174. doi: 10.3390/medsci13030174 (PMC12452753; doi:10.3390/medsci13030174)
Supplement: Supplementary file 1 [file medsci-13-00174-s001.zip]

Archive with 1 entries (1 files):
- medsci-3754782-supplementary.pdf
